# Supplementary material for: Non-infectious diseases in infectious disease consultation: A descriptive study in a tertiary care teaching hospital
Source: PLoS One. 2023 Dec 8;18(12):e0295708. doi: 10.1371/journal.pone.0295708 (PMC10707697; doi:10.1371/journal.pone.0295708)
Supplement: S1 Data — (CSV) [file pone.0295708.s001.csv]

0	setting	Age	sex	reasonN	divisonN	0Inter1Sugrry	diagnosis classificationN	finalDiagnosis	NonID	BCN
1	1	58	M	2	20	1	3	ID	ID	0
2	1	43	M	2	4	0	1	ID	ID	0
3	1	67	M	2	3	1	14	ID	ID	0
4	1	21	M	1	12	0	11	Non-ID	Non-ID	0
5	1	85	F	2	17	1	1	ID	ID	0
6	1	64	F	2	7	1	10	ID	ID	0
7	2	61	M	2	13	1	2	ID	ID	1
8	1	81	M	2	9	0	13	ID	ID	0
9	1	80	M	2	0	1	13	ID	ID	0
10	2	61	M	2	20	1	13	ID	ID	0
11	1	53	F	2	3	1	14	ID	ID	0
12	1	83	F	2	9	0	0	ID	ID	1
13	1	37	M	2	12	0	10	ID	ID	0
14	1	87	M	1	12	0	11	Non-ID	Non-ID	0
15	1	58	M	2	3	1	14	ID	ID	0
16	1	85	M	2	9	0	10	ID	ID	0
17	1	66	M	2	13	1	6	ID	ID	0
18	2	78	M	2	20	1	3	ID	ID	1
19	1	69	F	2	17	1	6	ID	ID	1
20	1	63	M	2	19	0	14	ID	ID	1
21	1	88	F	2	0	1	10	ID	ID	1
22	1	63	M	2	3	1	1	ID	ID	0
23	2	67	M	2	0	1	8	ID	ID	0
24	2	60	M	2	17	1	14	ID	ID	1
25	1	62	F	2	19	0	13	ID	ID	0
26	1	83	F	2	17	1	1	ID	ID	0
27	2	89	M	1	3	1	14	ID	ID	0
28	1	54	M	2	6	0	13	ID	ID	1
29	2	75	M	2	0	1	13	ID	ID	1
30	1	83	F	2	17	1	6	ID	ID	0
31	1	84	F	2	19	0	6	ID	ID	1
32	1	55	F	2	16	0	14	ID	ID	0
33	1	67	F	2	8	1	7	ID	ID	0
34	3	58	F	2	4	0	13	ID	ID	1
35	2	50	F	2	3	1	14	ID	ID	0
36	1	47	F	2	7	1	10	ID	ID	0
37	1	21	M	2	12	0	10	ID	ID	0
38	1	79	M	2	12	0	13	ID	ID	0
39	3	37	F	2	0	1	6	ID	ID	0
40	3	67	M	2	0	1	14	ID	ID	0
41	1	70	M	2	0	1	13	ID	ID	0
42	2	39	F	1	20	1	6	ID	ID	0
43	1	67	F	2	12	0	1	ID	ID	1
44	1	79	F	2	0	1	10	ID	ID	0
45	1	84	F	2	3	1	14	ID	ID	1
46	1	51	M	2	17	1	1	ID	ID	1
47	1	65	F	2	2	1	4	ID	ID	1
48	1	55	F	2	16	0	10	ID	ID	0
49	2	69	M	2	6	0	13	ID	ID	1
50	1	81	F	2	6	0	13	ID	ID	0
51	2	75	M	2	2	1	13	ID	ID	0
52	2	74	M	2	0	1	10	ID	ID	1
53	1	80	M	2	12	0	0	ID	ID	1
54	1	84	F	2	19	0	6	ID	ID	0
55	1	31	F	2	7	1	5	ID	ID	1
56	1	84	F	2	0	1	10	ID	ID	0
57	2	67	F	2	0	1	10	ID	ID	1
58	2	68	M	2	20	1	3	ID	ID	0
59	3	51	M	2	0	1	14	ID	ID	0
60	1	59	M	2	0	1	10	ID	ID	0
61	3	68	M	1	6	0	11	Non-ID	Non-ID	0
62	1	39	F	2	20	1	13	ID	ID	0
63	1	66	M	2	3	1	14	ID	ID	1
64	1	75	F	2	18	0	6	ID	ID	1
65	1	43	M	2	4	0	1	ID	ID	0
66	1	34	F	2	7	1	10	ID	ID	0
67	2	74	F	2	20	1	3	ID	ID	0
68	2	44	M	2	6	0	14	ID	ID	0
69	2	79	F	2	6	0	13	ID	ID	0
70	2	68	M	1	3	1	10	ID	ID	0
71	2	55	F	2	16	0	0	ID	ID	0
72	2	60	M	2	2	1	14	ID	ID	0
73	1	58	M	2	4	0	14	ID	ID	0
74	1	75	M	2	3	1	1	ID	ID	0
75	1	86	F	2	19	0	8	ID	ID	1
76	1	77	M	2	0	1	13	ID	ID	0
77	3	23	M	1	4	0	10	ID	ID	0
78	1	57	F	2	8	1	7	ID	ID	0
79	1	47	M	2	16	0	14	ID	ID	1
80	2	56	M	2	19	0	14	ID	ID	0
81	1	75	F	2	0	1	8	ID	ID	1
82	1	59	F	2	2	1	2	ID	ID	1
83	3	23	M	2	19	0	10	ID	ID	0
84	1	84	F	2	0	1	2	ID	ID	0
85	1	57	M	2	21	1	14	ID	ID	0
86	2	88	F	2	15	0	3	ID	ID	1
87	2	88	M	2	3	1	14	ID	ID	0
88	1	54	F	2	3	1	1	ID	ID	0
89	1	79	F	2	6	0	13	ID	ID	0
90	1	45	M	2	17	1	1	ID	ID	0
91	2	70	M	2	20	1	3	ID	ID	0
92	1	53	M	2	0	1	1	ID	ID	0
93	1	59	M	2	17	1	13	ID	ID	0
94	1	88	M	2	6	0	13	ID	ID	0
95	1	79	F	2	17	1	13	ID	ID	1
96	2	68	F	2	0	1	14	ID	ID	0
97	2	55	M	2	2	1	13	ID	ID	0
98	2	79	F	2	3	1	13	ID	ID	1
99	2	51	F	2	16	0	0	ID	ID	1
100	2	68	M	2	12	0	10	ID	ID	0
101	1	73	F	2	4	0	1	ID	ID	0
102	1	73	M	2	0	1	10	ID	ID	0
103	1	24	F	2	0	1	10	ID	ID	0
104	1	77	F	2	1	0	1	ID	ID	0
105	2	55	F	2	16	0	10	ID	ID	0
106	2	74	M	2	0	1	13	ID	ID	1
107	1	72	M	2	2	1	0	ID	ID	1
108	1	66	M	2	0	1	10	ID	ID	0
109	1	64	F	2	0	1	0	ID	ID	1
110	1	94	M	2	2	1	6	ID	ID	1
111	1	87	M	2	17	1	6	ID	ID	1
112	1	65	M	2	6	0	0	ID	ID	0
113	1	77	M	1	19	0	11	Non-ID	Non-ID	0
114	1	70	F	2	21	1	14	ID	ID	0
115	1	50	F	2	18	0	6	ID	ID	1
116	1	70	F	2	6	0	13	ID	ID	0
117	2	84	M	2	6	0	13	ID	ID	0
118	1	92	F	2	2	1	13	ID	ID	0
119	1	76	M	2	17	1	1	ID	ID	0
120	2	97	F	2	12	0	13	ID	ID	0
121	1	84	M	2	99	0	6	ID	ID	1
122	1	92	F	2	3	1	1	ID	ID	0
123	1	56	M	2	17	1	1	ID	ID	1
124	2	56	M	2	0	1	14	ID	ID	0
125	1	61	F	1	4	0	11	Non-ID	Non-ID	0
126	3	58	F	2	8	1	7	ID	ID	0
127	1	74	M	1	17	1	11	Non-ID	Non-ID	0
128	1	90	M	2	17	1	1	ID	ID	0
129	1	50	F	2	18	0	6	ID	ID	1
130	1	78	F	2	4	0	2	ID	ID	0
131	1	58	M	2	3	1	14	ID	ID	1
132	2	80	M	2	16	0	8	ID	ID	1
133	1	79	F	2	12	0	8	ID	ID	1
134	2	81	M	2	0	1	10	ID	ID	0
135	2	86	M	2	0	1	10	ID	ID	0
136	1	84	M	2	4	0	0	ID	ID	1
137	1	80	F	2	17	1	2	ID	ID	1
138	1	24	M	2	3	1	14	ID	ID	0
139	2	55	M	2	6	0	0	ID	ID	1
140	1	79	F	1	16	0	12	ID	ID	0
141	1	76	M	2	15	0	13	ID	ID	1
142	1	61	M	2	17	1	14	ID	ID	1
143	1	55	M	2	6	0	13	ID	ID	0
144	1	67	F	2	18	0	6	ID	ID	0
145	1	44	M	2	15	0	3	ID	ID	0
146	1	68	F	2	7	1	6	ID	ID	1
147	2	83	M	2	0	1	10	ID	ID	1
148	1	64	M	2	17	1	6	ID	ID	0
149	1	99	F	2	17	1	6	ID	ID	1
150	3	61	M	1	12	0	12	ID	ID	0
151	2	91	M	2	2	1	1	ID	ID	1
152	1	61	F	2	4	0	5	ID	ID	0
153	1	46	F	2	16	0	11	Both	Non-ID	0
154	1	20	M	1	15	0	11	Non-ID	Non-ID	0
155	1	66	M	2	1	0	12	ID	ID	0
156	1	93	M	2	2	1	6	ID	ID	1
157	1	74	F	2	7	1	0	ID	ID	1
158	1	73	M	2	20	1	0	ID	ID	1
159	1	84	M	2	9	0	6	ID	ID	1
160	2	59	F	2	12	0	5	ID	ID	1
161	2	91	M	2	21	1	13	ID	ID	0
162	2	38	F	1	6	0	11	Non-ID	Non-ID	0
163	2	91	F	2	0	1	0	ID	ID	0
164	1	85	M	2	12	0	4	ID	ID	0
165	1	66	M	2	12	0	8	ID	ID	1
166	1	40	F	2	7	1	10	ID	ID	0
167	1	89	F	2	2	1	14	ID	ID	1
168	1	50	F	2	18	0	6	ID	ID	0
169	1	93	M	2	2	1	6	ID	ID	1
170	1	69	M	2	0	1	5	ID	ID	0
171	2	79	M	1	2	1	0	ID	ID	0
172	1	75	F	2	20	1	0	ID	ID	1
173	1	95	M	2	12	0	8	ID	ID	1
174	1	84	M	2	4	0	0	ID	ID	1
175	1	60	M	2	0	1	10	ID	ID	1
176	1	66	M	2	20	1	3	ID	ID	0
177	1	66	M	2	13	1	2	ID	ID	0
178	1	62	M	2	13	1	0	ID	ID	0
179	1	68	F	2	0	1	10	ID	ID	0
180	1	53	M	2	16	0	1	ID	ID	1
181	1	50	F	2	18	0	5	ID	ID	0
182	1	69	M	2	12	0	12	ID	ID	0
183	2	80	F	1	2	1	1	ID	ID	0
184	1	92	F	2	17	1	13	ID	ID	0
185	1	61	M	2	0	1	8	ID	ID	0
186	2	57	M	2	3	1	14	ID	ID	1
187	1	59	M	2	3	1	14	ID	ID	0
188	1	78	M	2	9	0	10	ID	ID	0
189	1	79	F	2	7	1	10	ID	ID	0
190	3	60	M	2	0	1	10	ID	ID	0
191	1	69	M	1	15	0	11	Non-ID	Non-ID	0
192	1	84	F	2	13	1	10	ID	ID	0
193	1	75	F	2	0	1	8	ID	ID	1
194	1	81	F	2	13	1	6	ID	ID	0
195	1	49	M	2	21	1	14	ID	ID	0
196	1	82	M	2	12	0	8	ID	ID	1
197	1	85	F	2	17	1	1	ID	ID	0
198	3	84	M	2	2	1	13	ID	ID	0
199	1	85	M	2	17	1	13	ID	ID	1
200	1	44	M	2	15	0	3	ID	ID	0
201	1	29	M	2	0	1	10	ID	ID	0
202	3	69	M	2	16	0	4	ID	ID	1
203	3	76	F	2	1	0	1	ID	ID	0
204	1	70	M	2	17	1	1	ID	ID	1
205	1	72	M	2	2	1	13	ID	ID	0
206	1	84	M	1	4	0	1	ID	ID	1
207	1	45	M	2	21	1	14	ID	ID	0
208	2	56	M	2	0	1	13	ID	ID	0
209	1	86	M	2	2	1	14	ID	ID	1
210	1	84	M	2	16	0	6	ID	ID	1
211	2	85	F	2	6	0	1	ID	ID	0
212	1	79	F	1	0	1	10	ID	ID	0
213	1	45	F	2	21	1	14	ID	ID	0
214	3	76	F	1	6	0	13	ID	ID	0
215	1	48	M	2	6	0	13	ID	ID	0
216	1	50	F	2	0	1	10	ID	ID	0
217	1	77	M	1	15	0	3	ID	ID	1
218	3	67	M	1	21	1	14	ID	ID	0
219	1	81	F	1	16	0	11	Non-ID	Non-ID	0
220	1	67	M	2	21	1	14	ID	ID	0
221	3	87	F	2	2	1	14	ID	ID	1
222	1	81	F	2	7	1	10	ID	ID	0
223	1	92	F	1	15	0	11	Non-ID	Non-ID	0
224	1	47	M	2	16	0	4	ID	ID	1
225	1	45	M	2	17	1	1	ID	ID	0
226	1	81	F	1	13	1	11	Non-ID	Non-ID	0
227	1	63	M	2	3	1	14	ID	ID	0
228	1	70	M	2	17	1	1	ID	ID	1
229	2	58	F	2	2	1	6	ID	ID	1
230	1	65	F	2	4	0	6	ID	ID	1
231	1	63	M	2	3	1	1	ID	ID	0
232	1	52	F	1	4	0	12	ID	ID	0
233	1	76	M	2	4	0	13	ID	ID	0
234	1	71	F	2	0	1	10	ID	ID	1
235	1	32	M	1	4	0	3	ID	ID	0
236	1	86	F	2	20	1	6	ID	ID	1
237	1	81	F	1	13	1	11	Non-ID	Non-ID	0
238	1	40	F	1	2	1	16	ID	ID	0
239	1	84	F	2	1	0	13	ID	ID	0
240	2	70	F	2	20	1	6	ID	ID	0
241	2	64	M	2	9	0	4	ID	ID	1
242	1	56	M	2	0	1	6	ID	ID	0
243	1	30	M	2	6	0	10	ID	ID	0
244	1	33	F	2	7	1	10	ID	ID	0
245	1	65	M	2	4	0	5	ID	ID	1
246	1	89	M	2	17	1	1	ID	ID	1
247	1	30	M	2	0	1	10	ID	ID	0
248	2	97	F	2	15	0	2	ID	ID	0
249	1	77	M	1	0	1	11	Non-ID	Non-ID	0
250	1	51	M	1	13	1	2	ID	ID	0
251	1	22	M	2	17	1	1	ID	ID	0
252	1	83	F	2	21	1	14	ID	ID	0
253	1	33	F	2	0	1	8	ID	ID	0
254	1	93	M	1	12	0	11	Non-ID	Non-ID	0
255	1	58	F	1	15	0	3	ID	ID	0
256	1	77	F	1	17	1	8	ID	ID	0
257	1	84	M	2	0	1	10	ID	ID	1
258	1	35	M	1	15	0	3	ID	ID	0
259	1	29	M	2	11	0	7	ID	ID	0
260	1	79	M	1	20	1	6	ID	ID	0
261	1	81	M	2	3	1	14	ID	ID	1
262	2	66	M	2	0	1	12	ID	ID	0
263	1	39	F	2	0	1	10	ID	ID	0
264	1	56	M	2	0	1	4	ID	ID	0
265	3	24	M	1	8	1	7	ID	ID	0
266	3	66	M	2	0	1	13	ID	ID	0
267	1	64	F	2	3	1	14	ID	ID	1
268	1	42	F	2	15	0	13	ID	ID	0
269	3	60	F	1	21	1	16	ID	ID	0
270	1	72	F	1	7	1	10	ID	ID	0
271	1	91	F	2	2	1	6	ID	ID	1
272	1	82	M	2	12	0	4	ID	ID	1
273	1	47	F	1	0	1	11	Non-ID	Non-ID	0
274	1	56	F	1	0	1	11	Non-ID	Non-ID	0
275	1	96	F	2	6	0	0	ID	ID	1
276	2	18	M	2	13	1	2	ID	ID	0
277	2	44	M	2	15	0	2	ID	ID	1
278	1	76	M	2	0	1	10	ID	ID	0
279	1	76	F	2	0	1	10	ID	ID	0
280	1	82	F	2	0	1	10	ID	ID	0
281	2	93	F	2	17	1	1	ID	ID	1
282	1	82	M	2	19	0	6	ID	ID	0
283	1	72	F	1	15	0	11	Non-ID	Non-ID	0
284	1	65	F	1	4	0	5	ID	ID	0
285	1	51	F	2	18	0	6	ID	ID	0
286	1	89	F	2	19	0	6	ID	ID	0
287	1	98	F	2	17	1	6	ID	ID	1
288	1	25	F	2	7	1	12	ID	ID	0
289	1	53	F	2	3	1	14	ID	ID	0
290	1	95	F	2	6	0	13	ID	ID	1
291	2	49	M	2	6	0	13	ID	ID	1
292	1	25	M	1	6	0	16	ID	ID	0
293	1	68	M	2	0	1	10	ID	ID	0
294	1	28	M	2	21	1	14	ID	ID	0
295	2	66	M	2	21	1	4	ID	ID	0
296	1	65	M	1	0	1	11	Non-ID	Non-ID	0
297	1	63	M	2	4	0	13	ID	ID	0
298	1	51	F	2	18	0	6	ID	ID	0
299	1	93	F	2	17	1	1	ID	ID	1
300	1	78	M	1	6	0	0	ID	ID	1
301	3	28	M	2	12	0	10	ID	ID	0
302	1	73	M	2	1	0	1	ID	ID	1
303	1	59	M	2	0	1	4	ID	ID	1
304	1	23	F	2	0	1	10	ID	ID	0
305	2	85	F	2	13	1	16	ID	ID	0
306	1	58	F	2	15	0	7	ID	ID	0
307	2	81	M	2	9	0	2	ID	ID	1
308	2	65	M	2	8	1	7	ID	ID	0
309	2	81	M	2	0	1	13	ID	ID	0
310	3	43	M	2	4	0	1	ID	ID	0
311	2	67	M	1	2	1	0	ID	ID	1
312	2	71	M	1	15	0	11	Non-ID	Non-ID	0
313	1	32	F	2	7	1	10	ID	ID	0
314	2	63	F	2	0	1	14	ID	ID	0
315	2	85	F	2	13	1	6	ID	ID	0
316	1	74	F	1	1	0	11	Non-ID	Non-ID	0
317	1	56	M	2	0	1	4	ID	ID	1
318	1	83	M	2	21	1	14	ID	ID	0
319	1	72	M	2	0	1	10	ID	ID	0
320	1	66	M	1	0	1	11	Non-ID	Non-ID	0
321	1	85	M	2	0	1	10	ID	ID	0
322	1	83	M	2	17	1	1	ID	ID	1
323	3	77	M	2	15	0	3	ID	ID	1
324	2	84	F	2	6	0	13	ID	ID	1
325	2	71	M	1	15	0	4	ID	ID	1
326	2	66	F	2	9	0	2	ID	ID	1
327	1	71	M	1	13	1	2	ID	ID	1
328	1	78	M	2	6	0	11	Both	Non-ID	1
329	1	94	F	2	1	0	1	ID	ID	0
330	1	41	M	2	3	1	14	ID	ID	0
331	1	72	M	1	6	0	13	ID	ID	0
332	1	80	F	2	16	0	6	ID	ID	1
333	1	74	M	2	0	1	1	ID	ID	1
334	1	59	F	2	0	1	10	ID	ID	1
335	1	81	F	1	15	0	3	ID	ID	0
336	3	91	F	2	9	0	10	ID	ID	1
337	2	49	M	2	5	1	13	ID	ID	0
338	1	48	M	2	0	1	10	ID	ID	0
339	1	101	F	2	12	0	8	ID	ID	1
340	1	87	M	2	20	1	13	ID	ID	0
341	1	53	F	2	3	1	14	ID	ID	0
342	1	66	M	2	0	1	12	ID	ID	0
343	1	94	F	1	17	1	11	Non-ID	Non-ID	0
344	1	64	M	2	0	1	10	ID	ID	0
345	3	75	F	2	2	1	14	ID	ID	0
346	1	62	M	2	0	1	10	ID	ID	0
347	1	69	M	2	3	1	10	ID	ID	0
348	2	69	M	2	13	1	11	Non-ID	Non-ID	0
349	1	75	M	2	0	1	10	ID	ID	0
350	1	67	F	2	0	1	10	ID	ID	1
351	1	65	F	2	18	0	1	ID	ID	1
352	1	72	M	1	13	1	11	Non-ID	Non-ID	0
353	2	58	M	2	2	1	13	ID	ID	0
354	1	72	M	2	0	1	10	ID	ID	0
355	1	47	F	1	0	1	11	Non-ID	Non-ID	1
356	1	57	M	2	0	1	10	ID	ID	0
357	1	43	M	2	4	0	1	ID	ID	0
358	1	58	M	2	16	0	10	ID	ID	0
359	2	68	F	2	13	1	13	ID	ID	0
360	1	88	M	2	0	1	13	ID	ID	1
361	1	61	F	2	7	1	14	ID	ID	1
362	2	64	F	2	0	1	10	ID	ID	0
363	1	46	M	2	6	0	13	ID	ID	0
364	1	25	F	2	0	1	10	ID	ID	0
365	1	70	M	2	6	0	13	ID	ID	1
366	3	36	M	2	21	1	11	Non-ID	Non-ID	0
367	1	81	M	2	13	1	2	ID	ID	1
368	1	63	F	2	0	1	10	ID	ID	0
369	1	56	M	2	0	1	6	ID	ID	1
370	1	62	M	2	12	0	10	ID	ID	0
371	2	77	F	2	0	1	10	ID	ID	1
372	2	66	M	2	0	1	10	ID	ID	1
373	1	83	M	2	20	1	3	ID	ID	0
374	1	80	M	2	12	0	0	ID	ID	1
375	1	75	M	2	9	0	14	ID	ID	1
376	1	69	F	2	12	0	11	Non-ID	Non-ID	0
377	1	62	F	2	12	0	6	ID	ID	0
378	1	97	F	2	15	0	11	Non-ID	Non-ID	0
379	2	58	F	2	0	1	10	ID	ID	0
380	1	72	M	2	0	1	1	ID	ID	1
381	2	66	M	2	2	1	0	ID	ID	1
382	1	61	F	2	7	1	14	ID	ID	1
383	1	28	F	2	7	1	10	ID	ID	0
384	1	85	F	2	6	0	13	ID	ID	0
385	1	69	M	2	17	1	1	ID	ID	0
386	1	78	F	2	2	1	2	ID	ID	1
387	1	83	F	1	12	0	2	ID	ID	0
388	1	66	F	2	13	1	2	ID	ID	1
389	1	70	M	1	6	0	11	Non-ID	Non-ID	1
390	1	67	M	2	13	1	11	Non-ID	Non-ID	0
391	3	75	M	1	21	1	11	Non-ID	Non-ID	0
392	1	67	F	2	0	1	1	ID	ID	0
393	2	42	M	1	2	1	11	Both	Non-ID	0
394	2	42	M	2	4	0	0	ID	ID	1
395	1	71	M	2	16	0	0	ID	ID	1
396	1	51	M	2	16	0	4	ID	ID	1
397	1	30	M	1	21	1	12	ID	ID	0
398	1	76	F	1	16	0	12	ID	ID	0
399	1	86	F	2	0	1	0	ID	ID	1
400	1	68	F	1	13	1	6	ID	ID	0
401	1	75	M	2	0	1	4	ID	ID	1
402	1	75	F	1	13	1	4	ID	ID	1
403	1	56	M	2	18	0	11	Non-ID	Non-ID	0
404	2	57	M	2	2	1	10	ID	ID	0
405	3	76	M	1	8	1	12	ID	ID	0
406	3	49	M	2	2	1	4	ID	ID	1
407	1	39	F	2	7	1	5	ID	ID	0
408	1	84	M	2	0	1	6	ID	ID	0
409	1	73	M	2	13	1	6	ID	ID	0
410	1	49	M	2	3	1	14	ID	ID	0
411	1	35	F	2	13	1	2	ID	ID	1
412	1	69	F	2	0	1	10	ID	ID	0
413	3	53	M	1	2	1	12	ID	ID	0
414	2	69	M	2	0	1	10	ID	ID	0
415	1	42	M	2	4	0	0	ID	ID	1
416	1	69	M	1	0	1	13	ID	ID	0
417	1	68	F	2	1	0	1	ID	ID	1
418	1	79	F	1	21	1	12	ID	ID	0
419	1	68	M	1	13	1	2	ID	ID	0
420	1	85	F	2	0	1	10	ID	ID	1
421	1	66	M	2	19	0	11	Non-ID	Non-ID	0
422	1	29	F	1	15	0	11	Non-ID	Non-ID	0
423	3	37	F	2	15	0	3	ID	ID	0
424	2	76	F	2	15	0	0	ID	ID	1
425	1	59	M	2	6	0	0	ID	ID	1
426	1	82	F	2	21	1	14	ID	ID	0
427	1	27	F	2	1	0	6	ID	ID	1
428	1	72	M	2	0	1	13	ID	ID	0
429	1	66	F	2	13	1	0	ID	ID	1
430	2	67	M	2	0	1	10	ID	ID	0
431	1	89	F	2	21	1	14	ID	ID	0
432	2	89	F	2	0	1	10	ID	ID	0
433	1	60	F	2	0	1	14	ID	ID	1
434	1	48	M	2	21	1	14	ID	ID	0
435	1	78	F	2	13	1	2	ID	ID	1
436	1	27	M	2	0	1	0	ID	ID	0
437	1	67	M	2	19	0	11	Non-ID	Non-ID	0
438	1	75	M	2	16	0	12	ID	ID	0
439	1	78	F	2	3	1	11	Non-ID	Non-ID	0
440	1	69	M	2	0	1	10	ID	ID	0
441	1	68	F	2	1	0	1	ID	ID	1
442	1	74	M	2	13	1	13	ID	ID	0
443	1	73	M	2	9	0	14	ID	ID	0
444	1	86	F	2	3	1	14	ID	ID	1
445	1	77	F	2	3	1	6	ID	ID	0
446	1	46	F	2	15	0	12	ID	ID	0
447	1	77	F	2	3	1	12	ID	ID	0
448	1	32	F	1	1	0	11	Non-ID	Non-ID	0
449	1	90	F	2	19	0	8	ID	ID	1
450	1	85	M	2	0	1	6	ID	ID	0
451	1	54	F	2	21	1	14	ID	ID	0
452	1	66	M	1	0	1	10	ID	ID	0
453	2	87	M	2	20	1	6	ID	ID	1
454	2	65	M	2	2	1	0	ID	ID	1
455	1	37	F	1	7	1	10	ID	ID	0
456	1	37	F	2	16	0	6	ID	ID	0
457	1	65	F	2	12	0	8	ID	ID	0
458	2	75	M	2	4	0	13	ID	ID	0
459	1	79	F	1	6	0	13	ID	ID	0
460	2	74	M	2	13	1	13	ID	ID	0
461	3	27	F	2	7	1	12	ID	ID	0
462	1	88	F	2	21	0	14	ID	ID	0
463	1	84	F	2	6	1	1	ID	ID	1
464	1	54	M	2	13	1	2	ID	ID	1
465	1	68	F	1	17	1	14	ID	ID	0
466	1	73	M	1	16	0	11	Non-ID	Non-ID	0
467	1	66	M	1	16	0	11	Non-ID	Non-ID	0
468	1	82	F	2	19	0	10	ID	ID	1
469	1	68	M	1	13	1	2	ID	ID	0
470	1	71	F	2	0	1	10	ID	ID	0
471	1	69	F	2	16	0	6	ID	ID	1
472	1	53	M	2	17	1	1	ID	ID	0
473	1	63	M	2	0	1	11	Non-ID	Non-ID	0
474	1	58	M	2	16	0	6	ID	ID	1
475	1	45	F	1	12	0	11	Non-ID	Non-ID	0
476	2	58	M	1	15	0	11	Non-ID	Non-ID	1
477	1	77	M	2	16	0	3	ID	ID	0
478	2	87	F	1	4	0	6	ID	ID	0
479	1	62	F	2	9	0	2	ID	ID	1
480	1	65	F	2	17	1	1	ID	ID	0
481	1	63	F	2	7	1	10	ID	ID	0
482	1	70	M	2	0	1	10	ID	ID	0
483	1	48	F	1	21	1	14	ID	ID	0
484	2	21	M	2	0	0	10	ID	ID	0
485	1	75	M	2	16	0	8	ID	ID	0
486	1	59	M	2	17	1	1	ID	ID	0
487	1	68	M	1	12	0	11	Non-ID	Non-ID	0
488	1	69	M	2	13	1	2	ID	ID	0
489	1	61	M	1	16	0	13	ID	ID	0
490	1	64	M	2	17	1	11	Both	Non-ID	0
491	1	77	M	2	0	1	10	ID	ID	0
492	2	77	M	2	13	1	0	ID	ID	0
493	1	75	F	2	0	1	8	ID	ID	0
494	1	78	F	2	9	0	1	ID	ID	1
495	1	90	F	2	2	1	1	ID	ID	1
496	1	62	M	2	18	1	13	ID	ID	0
497	1	78	M	2	15	0	12	ID	ID	0
498	1	45	M	2	1	0	10	ID	ID	1
499	1	55	M	2	0	1	10	ID	ID	0
500	2	69	F	2	2	1	14	ID	ID	0
501	1	74	M	2	15	0	3	ID	ID	0
502	1	68	F	2	1	0	0	ID	ID	1
